# Supplementary material for: How Should We Grade the Quality of a Transthoracic Echocardiogram: Results from a Survey from the Association for European Pediatric and Congenital Cardiology (AEPC) Imaging Working Group
Source: Pediatr Cardiol. 2025 Jun 10;47(3):1354–67. doi: 10.1007/s00246-025-03914-5 (PMC12901096; doi:10.1007/s00246-025-03914-5)
Supplement: Supplementary file 2 — Supplementary file2 (XLSX 14 kb) [file 246_2025_3914_MOESM2_ESM.xlsx]

## Sheet: Sheet1
	Trainee 1	Trainee 2
Diagnosis	4	3
Nyquist limit	4	5
2D Imaging	5	4
Function assessment	4	3
Report	3	4
Doppler assessment	5	4
Colour Doppler	4	5
Frame rate	5	4
